# Supplementary material for: Extraction, Purification and In Vitro Antioxidant Activity Evaluation of Phenolic Compounds in California Olive Pomace
Source: Foods. 2022 Jan 10;11(2):174. doi: 10.3390/foods11020174 (PMC8775219; doi:10.3390/foods11020174)
Supplement: Supplementary file 1 [file foods-11-00174-s001.zip]

Archive with 1 entries (1 files):
- foods-1518175-supplementary.pdf
